# Supplementary material for: Rich Collection of n-Propylamine and Isopropylamine Conformers: Rotational Fingerprints and State-of-the-Art Quantum Chemical Investigation
Source: J Phys Chem A. 2020 Jan 27;124(7):1372–81. doi: 10.1021/acs.jpca.9b11767 (PMC7997563; doi:10.1021/acs.jpca.9b11767)
Supplement: Supplementary file 1 — jp9b11767_si_001.zip [file jp9b11767_si_001.zip]

Archive with 4 entries (3 files):
- supporting info/
- supporting info/Geometries_ts.txt
- supporting info/Observed-transitions_IPA-PA.txt
- supporting info/Geometries_minima.txt
