# Supplementary material for: Rich Collection of n-Propylamine and Isopropylamine Conformers: Rotational Fingerprints and State-of-the-Art Quantum Chemical Investigation
Source: J Phys Chem A. 2020 Jan 27;124(7):1372–81. doi: 10.1021/acs.jpca.9b11767 (PMC7997563; doi:10.1021/acs.jpca.9b11767)
Supplement: Supplementary file 1 — jp9b11767_si_001.zip [file jp9b11767_si_001.zip › supporting info/Geometries_ts.txt]

Title: The Rich Collection of n-Propylamine and iso-Propylamine Conformers:
     Rotational Fingerprints and State-of-the-Art Quantum Chemical Investigation
Authors: Melosso M.*, Melli A., Spada L., Zheng Y., Chen J., Li M., Lu T.,
         Feng G., Gou Q.*, Dore L., Barone V., and Puzzarini C.*
Table: Geometries of transition states
------------------------------------------------------------------------
------------------------------------------------------------------------
Gg'-Tg isomerization transition state cartesian coordinates (B2 level)

Atom                   x           y           z
 C                   -0.623609    0.204952    0.553331
 H                   -0.348765   -0.548220    1.292366
 H                   -0.893006    1.095379    1.121321
 C                    0.612253    0.490681   -0.318529
 H                    0.342024    0.359029   -1.373432
 H                    0.924519    1.528046   -0.205124
 N                    1.746743   -0.348067    0.088260
 H                    2.560687   -0.150152   -0.480426
 H                    1.526011   -1.327182   -0.050305
 C                   -1.832294   -0.270600   -0.248033
 H                   -2.150580    0.484756   -0.966672
 H                   -2.679739   -0.488627    0.400745
 H                   -1.598980   -1.177648   -0.807237
------------------------------------------------------------------------
Gg-Tg isomerization transition state cartesian coordinates (B2 level)

Atom                   x           y           z
 C                   -0.620700    0.543995    0.225379
 H                   -0.347368    1.302716   -0.508807
 H                   -0.881449    1.074057    1.142172
 C                    0.606146   -0.352788    0.464663
 H                    0.358816   -1.383907    0.210555
 H                    0.867527   -0.347833    1.528854
 N                    1.722325    0.046578   -0.401693
 H                    2.033982    0.980780   -0.164673
 H                    2.516521   -0.567375   -0.269868
 C                   -1.836489   -0.226680   -0.280513
 H                   -2.146076   -0.985742    0.438497
 H                   -2.685879    0.433346   -0.452628
 H                   -1.606594   -0.730830   -1.219018
------------------------------------------------------------------------
Tt-Tg isomerization transition state cartesian coordinates (B2 level)

Atom                   x           y           z
 C                    0.573964    0.513709   -0.031456
 H                    0.457494    1.187199    0.821621
 H                    0.475303    1.126204   -0.930769
 C                   -0.553051   -0.510112    0.000460
 H                   -0.412720   -1.156294    0.870963
 H                   -0.475794   -1.154152   -0.878591
 N                   -1.885892    0.106813    0.068284
 H                   -1.822385    1.115244    0.051711
 H                   -2.468136   -0.169398   -0.708152
 C                    1.954493   -0.132101    0.010777
 H                    2.104074   -0.793205   -0.843132
 H                    2.744314    0.617056   -0.007187
 H                    2.080280   -0.726670    0.915536
------------------------------------------------------------------------
Gg'-Gg isomerization transition state cartesian coordinates (B2 level)

Atom                   x           y           z
 C                   -0.715243    0.627335   -0.288033
 H                   -0.617052    0.670191   -1.374357
 H                   -1.207808    1.551412    0.024831
 C                    0.683494    0.587209    0.322452
 H                    0.594105    0.541298    1.410609
 H                    1.202043    1.520157    0.094886
 N                    1.461126   -0.560981   -0.171085
 H                    2.294082   -0.266083   -0.657836
 H                    1.750648   -1.173117    0.576573
 C                   -1.562795   -0.575939    0.106247
 H                   -1.710292   -0.610865    1.187129
 H                   -2.545843   -0.542042   -0.361309
 H                   -1.075323   -1.500239   -0.198296
------------------------------------------------------------------------
Gg'-Gt isomerization transition state cartesian coordinates (B2 level)

Atom                   x           y           z
 C                   -0.693647    0.600901   -0.317824
 H                   -0.585030    0.576492   -1.405514
 H                   -1.174448    1.551587   -0.081711
 C                    0.696505    0.594450    0.309766
 H                    0.594354    0.560921    1.397630
 H                    1.192885    1.537015    0.070798
 N                    1.536727   -0.517418   -0.161902
 H                    1.888742   -1.076096    0.600977
 H                    1.021176   -1.136512   -0.771202
 C                   -1.585085   -0.547975    0.145290
 H                   -1.738671   -0.506789    1.224069
 H                   -2.562590   -0.506494   -0.332784
 H                   -1.148936   -1.519122   -0.086735
------------------------------------------------------------------------
Gg-Gt isomerization transition state cartesian coordinates (B2 level)

Atom                   x           y           z
 C                   -0.695600    0.614438   -0.321234
 H                   -0.605135    0.607190   -1.410452
 H                   -1.181041    1.555185   -0.054484
 C                    0.698599    0.601020    0.296377
 H                    0.595972    0.645270    1.384395
 H                    1.229329    1.506057   -0.003538
 N                    1.489085   -0.588018   -0.060494
 H                    0.983134   -1.193948   -0.691178
 H                    2.351312   -0.334080   -0.518947
 C                   -1.570897   -0.549288    0.138471
 H                   -1.685707   -0.540015    1.222422
 H                   -2.563747   -0.493233   -0.305300
 H                   -1.145288   -1.514269   -0.135184
------------------------------------------------------------------------
Tt-Gt isomerization transition state cartesian coordinates (B2 level)

Atom                   x           y           z
 C                    0.637255    0.556522    0.217143
 H                    0.381343    0.622466    1.276103
 H                    0.903064    1.568175   -0.093922
 C                   -0.610486    0.073341   -0.560712
 H                   -0.357766   -0.828394   -1.120174
 H                   -0.898836    0.817407   -1.302549
 N                   -1.804740   -0.232615    0.228472
 H                   -1.605124   -0.952649    0.911903
 H                   -2.109522    0.583512    0.744176
 C                    1.845848   -0.359540    0.043242
 H                    2.140919   -0.421394   -1.004406
 H                    2.705777   -0.004156    0.609633
 H                    1.618902   -1.371613    0.380712
------------------------------------------------------------------------
------------------------------------------------------------------------
