# Supplementary material for: Rich Collection of n-Propylamine and Isopropylamine Conformers: Rotational Fingerprints and State-of-the-Art Quantum Chemical Investigation
Source: J Phys Chem A. 2020 Jan 27;124(7):1372–81. doi: 10.1021/acs.jpca.9b11767 (PMC7997563; doi:10.1021/acs.jpca.9b11767)
Supplement: Supplementary file 1 — jp9b11767_si_001.zip [file jp9b11767_si_001.zip › supporting info/Observed-transitions_IPA-PA.txt]

Title: The Rich Collection of n-Propylamine and iso-Propylamine Conformers:
     Rotational Fingerprints and State-of-the-Art Quantum Chemical Investigation
Authors: Melosso M.*, Melli A., Spada L., Zheng Y., Chen J., Li M., Lu T.,
         Feng G., Gou Q.*, Dore L., Barone V., and Puzzarini C.*
Table: Observed transition frequencies of PA and IPA and residuals from fit
================================================================================
Byte-by-byte Description of transition list
--------------------------------------------------------------------------------
   Bytes Format Units   Label   Explanations
--------------------------------------------------------------------------------
   1-  3 I3     ---     J'      upper J  quantum number
   4-  6 I3     ---     Ka'     upper Ka quantum number
   7-  9 I3     ---     Kc'     upper Kc quantum number
  10- 12 I3     ---     F       upper F  quantum number (1)
  13- 15 I3     ---     J       lower J  quantum number
  16- 18 I3     ---     Ka      lower Ka quantum number
  18- 21 I3     ---     Kc      lower Kc quantum number
  22- 24 I3     ---     F       lower F  quantum number (1)
  28- 37 F10.3  MHz     Freq    experimental rest frequency
  41- 45 F5.3   MHz     e_Freq  estimated uncertainty of the rest frequency
  49- 54 F6.3   MHz     O-C     observed minus calculated value
  58- 63 F6.4   ---     Weight  relative weight (2)
--------------------------------------------------------------------------------
Note (1): Not reported for unresolved hyperfine structure
Note (2): Only for blended lines
--------------------------------------------------------------------------------
(trans)-isopropylamine
  1  1  1  1  0  0  0  1   12989.4663   0.003   -0.000  
  1  1  1  2  0  0  0  1   12988.6979   0.003    0.002  
  1  1  1  0  0  0  0  1   12987.5437   0.003    0.004  
  2  0  2  1  1  1  1  1   21919.3771   0.003   -0.003  
  2  0  2  1  1  1  1  2   21920.1473   0.003   -0.004  
  2  0  2  3  1  1  1  2   21920.9134   0.003   -0.006  
  2  0  2  1  1  1  1  0   21921.3126   0.003    0.006  
  2  0  2  2  1  1  1  1   21921.5348   0.003    0.004  
  2  0  2  2  1  1  1  2   21922.2982   0.003   -0.004  
  2  1  2  1  1  0  1  1   22301.0782   0.003   -0.003  
  2  1  2  1  1  0  1  2   22301.6187   0.003    0.001  
  2  1  2  3  1  0  1  2   22302.3957   0.003   -0.000  
  2  1  2  1  1  0  1  0   22302.4256   0.003    0.003  
  2  1  2  2  1  0  1  1   22303.2637   0.003    0.004  
  2  1  2  2  1  0  1  2   22303.7931   0.003   -0.004  
  2  1  1  2  2  0  2  2    9986.2736   0.003   -0.004  
  2  1  1  3  2  0  2  3    9988.4844   0.003   -0.001  
  2  2  1  2  2  1  2  2   11023.3427   0.003   -0.002  
 15 12  3    14 11  3      242036.682   0.010    0.014  
 15 11  4    14 10  4      242865.784   0.010    0.005  
 15 13  2    14 12  2      243426.351   0.010    0.005  
 15 10  5    14  9  5      243754.200   0.010    0.006  
 15 11  5    14 10  5      243898.593   0.010   -0.001  
 15 12  4    14 11  4      243940.616   0.010    0.004  
 15  9  6    14  8  6      244043.721   0.010   -0.006  
 15 10  6    14  9  6      244053.243   0.010   -0.007  
 15  8  7    14  7  7      244174.612   0.010   -0.001   0.5000
 15  9  7    14  8  7      244174.612   0.010   -0.001   0.5000
 15  7  8    14  6  8      244255.974   0.010    0.010   0.5000
 15  8  8    14  7  8      244255.974   0.010    0.010   0.5000
 15  6  9    14  5  9      244312.954   0.010   -0.008   0.5000
 15  7  9    14  6  9      244312.954   0.010   -0.008   0.5000
 15  5 10    14  4 10      244355.511   0.010   -0.001   0.5000
 15  6 10    14  5 10      244355.511   0.010   -0.001   0.5000
 15  4 11 15 14  3 11 14   244389.016   0.020    0.013   0.1664
 15  5 11 15 14  4 11 14   244389.016   0.020    0.013   0.1664
 15  4 11 16 14  3 11 15   244389.016   0.020    0.013   0.1780
 15  5 11 16 14  4 11 15   244389.016   0.020    0.013   0.1780
 15  4 11 14 14  3 11 13   244389.016   0.020    0.013   0.1556
 15  5 11 14 14  4 11 13   244389.016   0.020    0.013   0.1556
 15  3 12 15 14  2 12 14   244416.593   0.020   -0.001   0.1664
 15  4 12 15 14  3 12 14   244416.593   0.020   -0.001   0.1664
 15  3 12 16 14  2 12 15   244416.593   0.020   -0.001   0.1780
 15  4 12 16 14  3 12 15   244416.593   0.020   -0.001   0.1780
 15  3 12 14 14  2 12 13   244416.593   0.020   -0.001   0.1556
 15  4 12 14 14  3 12 13   244416.593   0.020   -0.001   0.1556
 15  2 13 15 14  1 13 14   244440.229   0.020   -0.020   0.1664
 15  3 13 15 14  2 13 14   244440.229   0.020   -0.020   0.1664
 15  2 13 16 14  1 13 15   244440.229   0.020   -0.020   0.1780
 15  3 13 16 14  2 13 15   244440.229   0.020   -0.020   0.1780
 15  2 13 14 14  1 13 13   244440.229   0.020   -0.020   0.1556
 15  3 13 14 14  2 13 13   244440.229   0.020   -0.020   0.1556
 15  1 14 15 14  0 14 14   244461.242   0.020    0.002   0.1664
 15  2 14 15 14  1 14 14   244461.242   0.020    0.002   0.1664
 15  1 14 16 14  0 14 15   244461.242   0.020    0.002   0.1780
 15  2 14 16 14  1 14 15   244461.242   0.020    0.002   0.1780
 15  1 14 14 14  0 14 13   244461.242   0.020    0.002   0.1556
 15  2 14 14 14  1 14 13   244461.242   0.020    0.002   0.1556
 15 13  3    14 12  3      244749.522   0.010    0.008  
 15 14  1    14 13  1      246262.576   0.010    0.005  
 15 14  2    14 13  2      246509.065   0.010   -0.001  
 15 15  0    14 14  0      248708.993   0.010    0.022  
 15 15  1    14 14  1      248719.994   0.010    0.008  
 16 11  5    15 10  5      259834.738   0.015    0.019  
 16 12  5    15 11  5      260084.687   0.015   -0.010  
 16 14  2    15 13  2      260094.816   0.015   -0.017  
 16 13  4    15 12  4      260221.122   0.015    0.015  
 16 10  6    15  9  6      260227.151   0.015    0.014  
 16 11  6    15 10  6      260246.693   0.015   -0.005  
 16  9  7    15  8  7      260390.961   0.015    0.016  
 16 10  7    15  9  7      260391.887   0.015    0.016  
 16  8  8    15  7  8      260490.017   0.015   -0.030   0.5000
 16  9  8    15  8  8      260490.017   0.015   -0.030   0.5000
 16  7  9    15  6  9      260558.649   0.015   -0.005   0.5000
 16  8  9    15  7  9      260558.649   0.015   -0.005   0.5000
 16  6 10    15  5 10      260609.481   0.015   -0.026   0.5000
 16  7 10    15  6 10      260609.481   0.015   -0.026   0.5000
 16  5 11    15  4 11      260649.201   0.015   -0.021   0.5000
 16  6 11    15  5 11      260649.201   0.015   -0.021   0.5000
 16  4 12    15  3 12      260681.700   0.015    0.036   0.5000
 16  5 12    15  4 12      260681.700   0.015    0.036   0.5000
 16  3 13 16 15  2 13 15   260709.245   0.020    0.019   0.1667
 16  4 13 16 15  3 13 15   260709.245   0.020    0.019   0.1667
 16  3 13 17 15  2 13 16   260709.245   0.020    0.019   0.1769
 16  4 13 17 15  3 13 16   260709.245   0.020    0.019   0.1769
 16  3 13 15 15  2 13 14   260709.245   0.020    0.019   0.1565
 16  4 13 15 15  3 13 14   260709.245   0.020    0.019   0.1565
 16  2 14 16 15  1 14 15   260733.119   0.020   -0.023   0.5000
 16  3 14 16 15  2 14 15   260733.119   0.020   -0.023   0.5000
 16  2 14 17 15  1 14 16   260733.591   0.020   -0.025   0.2646
 16  3 14 17 15  2 14 16   260733.591   0.020   -0.025   0.2646
 16  2 14 15 15  1 14 14   260733.591   0.020   -0.025   0.2354
 16  3 14 15 15  2 14 14   260733.591   0.020   -0.025   0.2354
 16  1 15 16 15  0 15 15   260755.047   0.020    0.006   0.5000
 16  2 15 16 15  1 15 15   260755.047   0.020    0.006   0.5000
 16  1 15 17 15  0 15 16   260755.600   0.020    0.015   0.2657
 16  2 15 17 15  1 15 16   260755.600   0.020    0.015   0.2657
 16  1 15 15 15  0 15 14   260755.600   0.020    0.015   0.2343
 16  2 15 15 15  1 15 14   260755.600   0.020    0.015   0.2343
 16 14  3    15 13  3      261225.701   0.015    0.015  
 16 15  1    15 14  1      262955.131   0.015   -0.021  
 16 15  2    15 14  2      263120.871   0.015   -0.015  
 16 16  0    15 15  0      265354.693   0.015    0.007  
 16 16  1    15 15  1      265361.203   0.015   -0.009  
 17 14  3    16 13  3      274491.591   0.015   -0.003  
 17 13  4    16 12  4      274611.491   0.015   -0.007  
 17 12  5    16 11  5      275859.604   0.015   -0.008  
 17 13  5    16 12  5      276270.388   0.015   -0.001  
 17 11  6    16 10  6      276388.931   0.015   -0.011  
 17 12  6    16 11  6      276426.989   0.015   -0.023  
 17 10  7    16  9  7      276594.738   0.015   -0.006  
 17 11  7    16 10  7      276596.829   0.015   -0.014  
 17  9  8    16  8  8      276714.333   0.015    0.010   0.5000
 17 10  8    16  9  8      276714.333   0.015    0.010   0.5000
 17  8  9    16  7  9      276796.180   0.015    0.018   0.5000
 17  9  9    16  8  9      276796.180   0.015    0.018   0.5000
 17 15  2    16 14  2      276817.108   0.015   -0.027  
 17  7 10    16  6 10      276856.409   0.015   -0.011   0.5000
 17  8 10    16  7 10      276856.409   0.015   -0.011   0.5000
 17  6 11    16  5 11      276903.145   0.015   -0.009   0.5000
 17  7 11    16  6 11      276903.145   0.015   -0.009   0.5000
 17  5 12    16  4 12      276941.051   0.015    0.011   0.5000
 17  6 12    16  5 12      276941.051   0.015    0.011   0.5000
 17  4 13 17 16  3 13 16   276972.998   0.020    0.032   0.1665
 17  5 13 17 16  4 13 16   276972.998   0.020    0.032   0.1665
 17  4 13 18 16  3 13 17   276972.998   0.020    0.032   0.1766
 17  5 13 18 16  4 13 17   276972.998   0.020    0.032   0.1766
 17  4 13 16 16  3 13 15   276972.998   0.020    0.032   0.1569
 17  5 13 16 16  4 13 15   276972.998   0.020    0.032   0.1569
 17 15  3    16 14  3      277732.877   0.015   -0.011  
 17 16  1    16 15  1      279632.093   0.015   -0.024  
 17 16  2    16 15  2      279740.820   0.015    0.025  
 17 17  0    16 16  0      281996.568   0.015    0.026  
 17 17  1    16 16  1      282000.391   0.015    0.017  
 18 14  4    17 13  4      290509.396   0.015   -0.014  
 18 15  3    17 14  3      290878.865   0.015   -0.017  
 18 13  5    17 12  5      291820.091   0.015   -0.000  
 18 14  5    17 13  5      292461.401   0.015   -0.007  
 18 12  6    17 11  6      292524.389   0.015   -0.005  
 18 13  6    17 12  6      292594.967   0.015    0.007  
 18 11  7    17 10  7      292784.477   0.015    0.001  
 18 12  7    17 11  7      292788.962   0.015   -0.011  
 18 15  4    17 14  4      292871.091   0.015   -0.003  
 18 10  8    17  9  8      292928.080   0.015    0.002   0.5000
 18 11  8    17 10  8      292928.080   0.015    0.002   0.5000
 18  9  9    17  8  9      293024.934   0.015    0.006   0.5000
 18 10  9    17  9  9      293024.934   0.015    0.006   0.5000
 18  8 10    17  7 10      293095.798   0.015    0.010   0.5000
 18  9 10    17  8 10      293095.798   0.015    0.010   0.5000
 18  7 11    17  6 11      293150.389   0.015   -0.005   0.5000
 18  8 11    17  7 11      293150.389   0.015   -0.005   0.5000
 18  6 12    17  5 12      293194.363   0.015    0.004   0.5000
 18  7 12    17  6 12      293194.363   0.015    0.004   0.5000
 18  5 13    17  4 13      293231.142   0.015    0.005   0.5000
 18  6 13    17  5 13      293231.142   0.015    0.005   0.5000
 18 16  2    17 15  2      293562.465   0.015   -0.010  
 18 16  3    17 15  3      294267.696   0.015   -0.017  
 18 17  1    17 16  1      296295.650   0.015   -0.036  
 18 17  2    17 16  2      296365.548   0.015    0.016  
 18 18  0    17 17  0      298634.772   0.015    0.025  
 18 18  1    17 17  1      298636.995   0.015    0.016  
 19 15  4    18 14  4      306468.869   0.015    0.008  
 19 16  3    18 15  3      307378.896   0.015    0.006  
 19 14  5    18 13  5      307713.291   0.015   -0.015  
 19 13  6    18 12  6      308627.141   0.015    0.001  
 19 15  5    18 14  5      308664.144   0.015    0.005  
 19 14  6    18 13  6      308752.192   0.015    0.004  
 19 12  7    18 11  7      308958.469   0.015    0.005  
 19 13  7    18 12  7      308967.644   0.015    0.010  
 19 11  8    18 10  8      309130.562   0.015    0.003   0.5000
 19 12  8    18 11  8      309130.562   0.015    0.003   0.5000
 19 10  9    18  9  9      309244.384   0.015    0.005   0.5000
 19 11  9    18 10  9      309244.384   0.015    0.005   0.5000
 19 16  4    18 15  4      309247.207   0.015    0.002  
 19  9 10    18  8 10      309327.136   0.015   -0.002   0.5000
 19 10 10    18  9 10      309327.136   0.015   -0.002   0.5000
 19 17  2    18 16  2      310306.061   0.015   -0.002  
 19 17  3    18 16  3      310825.903   0.015    0.009  
 19 18  1    18 17  1      312948.328   0.015   -0.018  
 19 18  2    18 17  2      312992.484   0.015   -0.019  
 19 19  0    18 18  0      315269.354   0.015   -0.012  
 19 19  1    18 18  1      315270.653   0.015   -0.005  
 21 17  4    20 16  4      338662.575   0.020   -0.032  
 21 16  5    20 15  5      339345.674   0.020    0.012  
 21 18  3    20 17  3      340675.588   0.020   -0.026  
 21 15  6    20 14  6      340700.342   0.020    0.030  
 21 16  6    20 15  6      341046.407   0.020    0.009  
 21 17  5    20 16  5      341130.545   0.020    0.012  
 21 14  7    20 13  7      341249.778   0.020    0.013  
 21 15  7    20 14  7      341283.209   0.020    0.005  
 21 13  8    20 12  8      341497.416   0.020    0.025  
 21 14  8    20 13  8      341499.486   0.020    0.014  
 21 12  9    20 11  9      341652.966   0.020    0.028   0.5000
 21 13  9    20 12  9      341652.966   0.020    0.028   0.5000
 21 11 10    20 10 10      341763.827   0.020   -0.013   0.5000
 21 12 10    20 11 10      341763.827   0.020   -0.013   0.5000
 21 10 11    20  9 11      341847.839   0.020   -0.012   0.5000
 21 11 11    20 10 11      341847.839   0.020   -0.012   0.5000
 21  9 12    20  8 12      341914.338   0.020    0.015   0.5000
 21 10 12    20  9 12      341914.338   0.020    0.015   0.5000
 21  8 13    20  7 13      341968.888   0.020   -0.024   0.5000
 21  9 13    20  8 13      341968.888   0.020   -0.024   0.5000
 21  7 14    20  6 14      342015.224   0.020   -0.009   0.5000
 21  8 14    20  7 14      342015.224   0.020   -0.009   0.5000
 21  6 15    20  5 15      342055.675   0.020   -0.017   0.5000
 21  7 15    20  6 15      342055.675   0.020   -0.017   0.5000
 21  5 16    20  4 16      342091.946   0.020   -0.003   0.5000
 21  6 16    20  5 16      342091.946   0.020   -0.003   0.5000
 21 18  4    20 17  4      342106.258   0.020    0.020  
 21  4 17    20  3 17      342125.167   0.020   -0.013   0.5000
 21  5 17    20  4 17      342125.167   0.020   -0.013   0.5000
 21  3 18    20  2 18      342156.234   0.020   -0.001   0.5000
 21  4 18    20  3 18      342156.234   0.020   -0.001   0.5000
 21  2 19    20  1 19      342185.765   0.020    0.018   0.5000
 21  3 19    20  2 19      342185.765   0.020    0.018   0.5000
 21 19  2    20 18  2      343738.707   0.020    0.003  
 21 19  3    20 18  3      343993.599   0.020    0.002  
 21 20  1    20 19  1      346228.751   0.020   -0.037  
 21 20  2    20 19  2      346245.780   0.020    0.020  
 23 18  5    22 17  5      370976.063   0.020    0.003  
 23 19  4    22 18  4      371311.629   0.020   -0.031  
 23 17  6    22 16  6      372533.171   0.020    0.007  
 23 18  6    22 17  6      373344.563   0.020    0.020  
 23 16  7    22 15  7      373440.736   0.020    0.040  
 23 17  7    22 16  7      373545.254   0.020   -0.002  
 23 19  5    22 18  5      373714.678   0.020    0.002  
 23 15  8    22 14  8      373806.555   0.020   -0.016  
 23 16  8    22 15  8      373814.804   0.020   -0.005  
 23 14  9    22 13  9      374016.747   0.020   -0.007   0.5000
 23 15  9    22 14  9      374016.747   0.020   -0.007   0.5000
 23 13 10    22 12 10      374162.519   0.020    0.008   0.5000
 23 14 10    22 13 10      374162.519   0.020    0.008   0.5000
 23 20  3    22 19  3      374189.549   0.020   -0.018  
 23 12 11    22 11 11      374271.730   0.020    0.016   0.5000
 23 13 11    22 12 11      374271.730   0.020    0.016   0.5000
 23 11 12    22 10 12      374357.263   0.020    0.012   0.5000
 23 12 12    22 11 12      374357.263   0.020    0.012   0.5000
 23 10 13    22  9 13      374426.788   0.020    0.004   0.5000
 23 11 13    22 10 13      374426.788   0.020    0.004   0.5000
 23  9 14    22  8 14      374485.173   0.020    0.011   0.5000
 23 10 14    22  9 14      374485.173   0.020    0.011   0.5000
 23  8 15    22  7 15      374535.569   0.020   -0.027   0.5000
 23  9 15    22  8 15      374535.569   0.020   -0.027   0.5000
 23  6 17    22  5 17      374620.769   0.020   -0.026   0.5000
 23  7 17    22  6 17      374620.769   0.020   -0.026   0.5000
 23  5 18    22  4 18      374658.238   0.020   -0.006   0.5000
 23  6 18    22  5 18      374658.238   0.020   -0.006   0.5000
 23  4 19    22  3 19      374693.467   0.020    0.000   0.5000
 23  5 19    22  4 19      374693.467   0.020    0.000   0.5000
 23  3 20    22  2 20      374727.105   0.020    0.016   0.5000
 23  4 20    22  3 20      374727.105   0.020    0.016   0.5000
 23 20  4    22 19  4      375095.472   0.020   -0.010  
 23 21  2    22 20  2      377087.189   0.020   -0.024  
 23 21  3    22 20  3      377200.586   0.020   -0.027  
 23 22  1    22 21  1      379484.016   0.020   -0.028  
 23 22  2    22 21  2      379490.279   0.020   -0.029  
 23 23  0    22 22  0      381770.793   0.020   -0.006   0.5000
 23 23  1    22 22  1      381770.793   0.020   -0.006   0.5000
 24 17  7    23 16  7      389484.231   0.020    0.031  
 24 19  6    23 18  6      389509.996   0.020    0.027  
 24 18  7    23 17  7      389659.621   0.020    0.020  
 24 16  8    23 15  8      389935.491   0.020   -0.020  
 24 17  8    23 16  8      389951.043   0.020    0.017  
 24 20  5    23 19  5      390060.038   0.020    0.010  
 24 15  9    23 14  9      390179.639   0.020   -0.019  
 24 16  9    23 15  9      390180.608   0.020    0.001  
 24 13 11    23 12 11      390469.998   0.020   -0.005   0.5000
 24 14 11    23 13 11      390469.998   0.020   -0.005   0.5000
 24 21  3    23 20  3      390952.755   0.020   -0.004  
 24 21  4    23 20  4      391629.772   0.020    0.037  

(Tt)-n-propylamine
  1  0  1  1  0  0  0  1    7161.3101   0.003    0.001  
  1  0  1  2  0  0  0  1    7161.4368   0.003    0.000  
  1  0  1  0  0  0  0  1    7161.6312   0.003    0.003  
  2  1  2  2  1  1  1  2   14108.6340   0.003   -0.001  
  2  1  2  1  1  1  1  0   14108.9099   0.003   -0.006  
  2  1  2  2  1  1  1  1   14109.0432   0.003   -0.002  
  2  1  2  3  1  1  1  2   14109.2048   0.003   -0.006  
  2  1  2  1  1  1  1  1   14109.9422   0.003    0.001  
  2  0  2  2  1  0  1  2   14321.0511   0.003   -0.002  
  2  0  2  1  1  0  1  0   14321.0818   0.003   -0.000  
  2  0  2  2  1  0  1  1   14321.1775   0.003   -0.003  
  2  0  2  3  1  0  1  2   14321.1966   0.003    0.002  
  2  0  2  1  1  0  1  2   14321.2732   0.003   -0.000  
  2  0  2  1  1  0  1  1   14321.3969   0.003   -0.004  
  2  1  1  1  1  1  0  1   14535.6967   0.003   -0.001  
  2  1  1  3  1  1  0  2   14536.4778   0.003   -0.002  
  2  1  1  2  1  1  0  2   14536.9072   0.003   -0.012  
  2  1  1  1  1  1  0  0   14537.0443   0.003    0.003  
 12 10  2    11 10  1       85944.584   0.010    0.020   0.1660
 12 10  3    11 10  2       85944.584   0.010    0.020   0.1660
 12  9  3    11  9  2       85944.584   0.010    0.020   0.2530
 12  9  4    11  9  3       85944.584   0.010    0.020   0.2530
 12 11  1    11 11  0       85944.584   0.010    0.020   0.0810
 12 11  2    11 11  1       85944.584   0.010    0.020   0.0810
 12  8  4    11  8  3       85945.329   0.010    0.008   0.5000
 12  8  5    11  8  4       85945.329   0.010    0.008   0.5000
 12  7  5    11  7  4       85946.864   0.010   -0.017   0.5000
 12  7  6    11  7  5       85946.864   0.010   -0.017   0.5000
 12  6  6    11  6  5       85949.849   0.010    0.006   0.5000
 12  6  7    11  6  6       85949.849   0.010    0.006   0.5000
 12  5  8    11  5  7       85955.420   0.010    0.005   0.5000
 12  5  7    11  5  6       85955.420   0.010    0.005   0.5000
 12  4  9    11  4  8       85966.670   0.010   -0.003   0.5000
 12  4  8    11  4  7       85966.670   0.010   -0.003   0.5000
 12  3 10    11  3  9       85986.071   0.010    0.023     
 12  3  9    11  3  8       86001.447   0.010   -0.015     
 44  3 41    44  2 42       86303.609   0.010   -0.009     
 12  2 10    11  2  9       86310.197   0.010   -0.005     
 13  2 12    12  2 11       92997.717   0.010    0.000     
 13 10  3    12 10  2       93106.349   0.010    0.000   0.3033
 13 10  4    12 10  3       93106.349   0.010    0.000   0.3033
 13 11  2    12 11  1       93106.349   0.010    0.000   0.1967
 13 11  3    12 11  2       93106.349   0.010    0.000   0.1967
 13  9  4    12  9  3       93106.744   0.010    0.017   0.4067
 13  9  5    12  9  4       93106.744   0.010    0.017   0.4067
 13 12  1    12 12  0       93106.744   0.010    0.017   0.0933
 13 12  2    12 12  1       93106.744   0.010    0.017   0.0933
 13  8  5    12  8  4       93107.773   0.010    0.007   0.5000
 13  8  6    12  8  5       93107.773   0.010    0.007   0.5000
 13  7  6    12  7  5       93109.898   0.010    0.005   0.5000
 13  7  7    12  7  6       93109.898   0.010    0.005   0.5000
 13  6  7    12  6  6       93113.787   0.010    0.004   0.5000
 13  6  8    12  6  7       93113.787   0.010    0.004   0.5000
 13  5  9    12  5  8       93120.970   0.010   -0.004   0.5000
 13  5  8    12  5  7       93120.970   0.010   -0.004   0.5000
 47  3 44    47  2 45       93125.256   0.010    0.007     
 13  4 10    12  4  9       93135.375   0.010   -0.002   0.5000
 13  4  9    12  4  8       93135.375   0.010   -0.002   0.5000
 13  3 11    12  3 10       93158.412   0.010    0.017     
 13  3 10    12  3  9       93181.493   0.010    0.018     
 35  0 35    34  0 34      245266.447   0.015   -0.023     
 35  1 34    34  1 33      250233.913   0.015   -0.011     
 35 13 22    34 13 21      250613.061   0.015    0.011   0.5000
 35 13 23    34 13 22      250613.061   0.015    0.011   0.5000
 35 12 23    34 12 22      250621.423   0.015    0.010   0.5000
 35 12 24    34 12 23      250621.423   0.015    0.010   0.5000
 35 11 24    34 11 23      250633.535   0.015   -0.005   0.5000
 35 11 25    34 11 24      250633.535   0.015   -0.005   0.5000
 35 10 25    34 10 24      250650.923   0.015    0.008   0.5000
 35 10 26    34 10 25      250650.923   0.015    0.008   0.5000
 35  9 26    34  9 25      250675.907   0.015   -0.013   0.5000
 35  9 27    34  9 26      250675.907   0.015   -0.013   0.5000
 35  8 28    34  8 27      250712.567   0.015   -0.001   0.5000
 35  8 27    34  8 26      250712.567   0.015   -0.001   0.5000
 35  3 33    34  3 32      250747.608   0.015   -0.002     
 35  7 29    34  7 28      250768.104   0.015   -0.005   0.5000
 35  7 28    34  7 27      250768.104   0.015   -0.005   0.5000
 37  1 36    36  2 35      251112.975   0.015   -0.005     
 35  4 32    34  4 31      251151.077   0.015   -0.006     
 36  0 36    35  1 35      251319.943   0.015   -0.010     
 35  4 31    34  4 30      251495.811   0.015    0.012     
 36  1 36    35  1 35      252067.790   0.015   -0.000     
 36  0 36    35  0 35      252192.811   0.015   -0.014     
 36  1 36    35  0 35      252940.658   0.015   -0.004     
 35  3 32    34  3 31      253069.632   0.015   -0.003     
 35  2 33    34  2 32      253634.280   0.015    0.010     
 36  2 35    35  2 34      255744.357   0.015    0.013     
 36  1 35    35  1 34      257148.820   0.015    0.016     
 42  2 40    41  3 39      257239.896   0.015    0.001     
 36 13 23    35 13 22      257769.157   0.015   -0.013   0.5000
 36 13 24    35 13 23      257769.157   0.015   -0.013   0.5000
 36 12 24    35 12 23      257778.491   0.015    0.003   0.5000
 36 12 25    35 12 24      257778.491   0.015    0.003   0.5000
 36 11 25    35 11 24      257791.859   0.015   -0.024   0.5000
 36 11 26    35 11 25      257791.859   0.015   -0.024   0.5000
 36 10 26    35 10 25      257810.983   0.015    0.009   0.5000
 36 10 27    35 10 26      257810.983   0.015    0.009   0.5000
 36  9 27    35  9 26      257838.342   0.015   -0.009   0.5000
 36  9 28    35  9 27      257838.342   0.015   -0.009   0.5000
 36  3 34    35  3 33      257869.218   0.015    0.019     
 36  8 29    35  8 28      257878.383   0.015   -0.007   0.5000
 36  8 28    35  8 27      257878.383   0.015   -0.007   0.5000
 36  7 30    35  7 29      257939.008   0.015    0.011   0.5000
 36  7 29    35  7 28      257939.008   0.015    0.011   0.5000
 36  5 32    35  5 31      258190.474   0.015    0.004     
 36  5 31    35  5 30      258218.636   0.015    0.006     
 36  4 33    35  4 32      258339.884   0.015    0.004     
 37  0 37    36  1 36      258371.969   0.015   -0.004     
 36  4 32    35  4 31      258754.171   0.015   -0.013     
 37  1 37    36  1 36      259011.785   0.015    0.011     
 37  0 37    36  0 36      259119.787   0.015   -0.024     
 34  2 33    33  1 32      259153.444   0.015    0.025     
 38  1 37    37  2 36      259321.813   0.015    0.018     
 37  1 37    36  0 36      259759.610   0.015   -0.001     
 36  3 33    35  3 32      260427.497   0.015   -0.009     
 36  2 34    35  2 33      260795.233   0.015   -0.004     
 37  2 36    36  2 35      262746.467   0.015   -0.009     
 37  1 36    36  1 35      264055.334   0.015   -0.010     
 37 12 25    36 12 24      264935.243   0.015   -0.018   0.5000
 37 12 26    36 12 25      264935.243   0.015   -0.018   0.5000
 37 11 26    36 11 25      264949.997   0.015   -0.007   0.5000
 37 11 27    36 11 26      264949.997   0.015   -0.007   0.5000
 37 10 27    36 10 26      264970.913   0.015    0.000   0.5000
 37 10 28    36 10 27      264970.913   0.015    0.000   0.5000
 37  3 35    36  3 34      264984.393   0.015    0.000     
 37  8 30    36  8 29      265044.414   0.015   -0.019   0.5000
 37  8 29    36  8 28      265044.414   0.015   -0.019   0.5000
 37  7 31    36  7 30      265110.407   0.015    0.001   0.5000
 37  7 30    36  7 29      265110.407   0.015    0.001   0.5000
 37  5 33    36  5 32      265381.855   0.015   -0.004     
 37  5 32    36  5 31      265417.715   0.015   -0.002     
 37  4 34    36  4 33      265527.442   0.015    0.014     
 37  4 33    36  4 32      266021.928   0.015   -0.012     
 38  0 38    37  0 37      266047.320   0.015    0.014     
 38  1 38    37  0 37      266593.944   0.015   -0.003     
 43  2 41    42  3 40      267168.395   0.015    0.002     
 39  1 38    38  2 37      267429.268   0.015   -0.003     
 37  3 34    36  3 33      267784.006   0.015    0.010     
 37  2 35    36  2 34      267938.189   0.015   -0.001     
 38  2 37    37  2 36      269742.825   0.015    0.009     
 36  2 35    35  1 34      270091.162   0.015   -0.006     
 38  1 37    37  1 36      270955.290   0.015   -0.000     
 38 14 24    37 14 23      272072.448   0.015    0.020   0.5000
 38 14 25    37 14 24      272072.448   0.015    0.020   0.5000
 38 13 25    37 13 24      272080.301   0.015   -0.015   0.5000
 38 13 26    37 13 25      272080.301   0.015   -0.015   0.5000
 38 12 26    37 12 25      272091.733   0.015    0.008   0.5000
 38 12 27    37 12 26      272091.733   0.015    0.008   0.5000
 38 11 27    37 11 26      272107.891   0.015   -0.004   0.5000
 38 11 28    37 11 27      272107.891   0.015   -0.004   0.5000
 38 10 28    37 10 27      272130.731   0.015    0.003   0.5000
 38 10 29    37 10 28      272130.731   0.015    0.003   0.5000
 38  8 31    37  8 30      272210.730   0.015    0.025   0.5000
 38  8 30    37  8 29      272210.730   0.015    0.025   0.5000
 38  7 32    37  7 31      272282.352   0.015   -0.004   0.5000
 38  7 31    37  7 30      272282.352   0.015   -0.004   0.5000
 39  0 39    38  1 38      272428.541   0.015   -0.005     
 38  5 34    37  5 33      272574.432   0.015    0.011     
 38  5 33    37  5 32      272619.747   0.015   -0.007     
 38  4 35    37  4 34      272713.374   0.015    0.015     
 39  1 39    38  1 38      272895.001   0.015   -0.008     
 39  0 39    38  0 38      272975.189   0.015    0.001     
 38  4 34    37  4 33      273299.649   0.015    0.010     
 38  2 36    37  2 35      275062.449   0.015    0.007     
 38  3 35    37  3 34      275136.932   0.015    0.004     
 40  1 39    39  2 38      275437.557   0.015   -0.006     
 37  2 36    36  1 35      275688.819   0.015   -0.020     
 39  2 38    38  2 37      276733.545   0.015   -0.012     
 39  1 38    38  1 37      277850.289   0.015   -0.004     
 39  3 37    38  3 36      279194.643   0.015    0.006     
 39 14 25    38 14 24      279226.579   0.015    0.018   0.5000
 39 14 26    38 14 25      279226.579   0.015    0.018   0.5000
 39 13 26    38 13 25      279235.317   0.015   -0.004   0.5000
 39 13 27    38 13 26      279235.317   0.015   -0.004   0.5000
 39 12 27    38 12 26      279247.857   0.015   -0.014   0.5000
 39 12 28    38 12 27      279247.857   0.015   -0.014   0.5000
 39 11 28    38 11 27      279265.549   0.015   -0.000   0.5000
 39 11 29    38 11 28      279265.549   0.015   -0.000   0.5000
 39 10 29    38 10 28      279290.419   0.015    0.003   0.5000
 39 10 30    38 10 29      279290.419   0.015    0.003   0.5000
 39  9 31    38  9 30      279325.763   0.015   -0.011   0.5000
 39  9 30    38  9 29      279325.763   0.015   -0.011   0.5000
 39  8 32    38  8 31      279377.197   0.015   -0.013   0.5000
 39  8 31    38  8 30      279377.197   0.015   -0.013   0.5000
 40  0 40    39  1 39      279436.880   0.015    0.007     
 39  7 33    38  7 32      279454.856   0.015   -0.006   0.5000
 39  7 32    38  7 31      279454.856   0.015   -0.006   0.5000
 39  5 35    38  5 34      279768.060   0.015   -0.024     
 39  5 34    38  5 33      279825.014   0.015    0.011     
 40  1 40    39  1 39      279834.428   0.015   -0.023     
 39  4 36    38  4 35      279897.304   0.015    0.014     
 40  0 40    39  0 39      279903.353   0.015    0.017     
 40  1 40    39  0 39      280300.923   0.015    0.009     
 39  4 35    38  4 34      280587.794   0.015    0.011     
 38  2 37    37  1 36      281376.311   0.015   -0.001     
 39  2 37    38  2 36      282167.352   0.015   -0.017     
 39  3 36    38  3 35      282484.195   0.015   -0.002     
 41  1 40    40  2 39      283349.941   0.015    0.002     
 40  2 39    39  2 38      283718.893   0.015   -0.009     
 40  1 39    39  1 38      284741.848   0.015   -0.002     
 40  3 38    39  3 37      286289.279   0.015    0.001     
 40 15 25    39 15 24      286373.651   0.015   -0.011   0.5000
 40 15 26    39 15 25      286373.651   0.015   -0.011   0.5000
 40 14 26    39 14 25      286380.246   0.015   -0.005   0.5000
 40 14 27    39 14 26      286380.246   0.015   -0.005   0.5000
 40 13 27    39 13 26      286389.958   0.015    0.023   0.5000
 40 13 28    39 13 27      286389.958   0.015    0.023   0.5000
 40 12 28    39 12 27      286403.692   0.015    0.001   0.5000
 40 12 29    39 12 28      286403.692   0.015    0.001   0.5000
 40 11 29    39 11 28      286422.953   0.015   -0.010   0.5000
 40 11 30    39 11 29      286422.953   0.015   -0.010   0.5000
 41  0 41    40  1 40      286434.065   0.015    0.006     
 40 10 30    39 10 29      286449.980   0.015    0.006   0.5000
 40 10 31    39 10 30      286449.980   0.015    0.006   0.5000
 40  9 31    39  9 30      286488.293   0.015    0.001   0.5000
 40  9 32    39  9 31      286488.293   0.015    0.001   0.5000
 40  8 33    39  8 32      286543.958   0.015   -0.000   0.5000
 40  8 32    39  8 31      286543.958   0.015   -0.000   0.5000
 40  7 34    39  7 33      286627.942   0.015   -0.001   0.5000
 40  7 33    39  7 32      286627.942   0.015   -0.001   0.5000
 45  2 43    44  3 42      286805.119   0.015   -0.018     
 41  0 41    40  0 40      286831.649   0.015    0.012     
 40  5 36    39  5 35      286962.758   0.015   -0.003     
 40  5 35    39  5 34      287033.750   0.015   -0.006     
 40  4 37    39  4 36      287078.813   0.015   -0.010     
 39  2 38    38  1 37      287154.587   0.015    0.008     
 41  1 41    40  0 40      287170.124   0.015   -0.003     
 40  4 36    39  4 35      287886.777   0.015    0.002     
 40  2 38    39  2 37      289252.408   0.015   -0.031     
 40  3 37    39  3 36      289823.822   0.015    0.005     
 41  2 40    40  2 39      290699.081   0.015    0.012     
 42  1 41    41  2 40      291170.563   0.015    0.004     
 41  1 40    40  1 39      291631.278   0.015    0.001     
 40  2 39    39  1 38      293023.188   0.015   -0.000     
 41  3 39    40  3 38      293376.711   0.015    0.005     
 42  0 42    41  1 41      293421.507   0.015    0.016     
 41 14 27    40 14 26      293533.480   0.015   -0.006   0.5000
 41 14 28    40 14 27      293533.480   0.015   -0.006   0.5000
 41 13 28    40 13 27      293544.153   0.015    0.006   0.5000
 41 13 29    40 13 28      293544.153   0.015    0.006   0.5000
 41 12 29    40 12 28      293559.170   0.015   -0.005   0.5000
 41 12 30    40 12 29      293559.170   0.015   -0.005   0.5000
 41 11 30    40 11 29      293580.109   0.015   -0.018   0.5000
 41 11 31    40 11 30      293580.109   0.015   -0.018   0.5000
 41 10 31    40 10 30      293609.384   0.015   -0.014   0.5000
 41 10 32    40 10 31      293609.384   0.015   -0.014   0.5000
 41  9 33    40  9 32      293650.829   0.015   -0.006   0.5000
 41  9 32    40  9 31      293650.829   0.015   -0.006   0.5000
 42  1 42    41  1 41      293709.377   0.015    0.002     
 41  8 34    40  8 33      293710.969   0.015    0.014   0.5000
 41  8 33    40  8 32      293710.969   0.015    0.014   0.5000
 42  0 42    41  0 41      293759.966   0.015   -0.015     
 41  7 35    40  7 34      293801.627   0.015    0.012   0.5000
 41  7 34    40  7 33      293801.627   0.015    0.012   0.5000
 41  6 36    40  6 35      293944.354   0.015    0.015     
 41  6 35    40  6 34      293948.937   0.015   -0.013     
 42  1 42    41  0 41      294047.861   0.015   -0.005     
 41  5 37    40  5 36      294158.349   0.015    0.007     
 41  5 36    40  5 35      294246.344   0.015    0.008     
 41  4 38    40  4 37      294257.555   0.015    0.001     
 41  4 37    40  4 36      295196.876   0.015   -0.002     
 41  2 39    40  2 38      296317.235   0.015   -0.011     
 41  3 38    40  3 37      297153.941   0.015   -0.010     
 42  2 41    41  2 40      297674.273   0.015   -0.010     
 42  1 41    41  1 40      298519.688   0.015   -0.001     
 43  1 42    42  2 41      298904.259   0.015   -0.009     
 43  0 43    42  1 42      300400.389   0.015    0.005     
 42  3 40    41  3 39      300456.791   0.015    0.003     
 42 17 25    41 17 24      300669.553   0.015    0.001   0.5000
 42 17 26    41 17 25      300669.553   0.015    0.001   0.5000
 42 16 26    41 16 25      300672.728   0.015   -0.001   0.5000
 42 16 27    41 16 26      300672.728   0.015   -0.001   0.5000
 42 15 27    41 15 26      300678.109   0.015   -0.001   0.5000
 42 15 28    41 15 27      300678.109   0.015   -0.001   0.5000
 43  0 43    42  0 42      300688.291   0.015    0.022     
 42 13 29    41 13 28      300697.952   0.015    0.006   0.5000
 42 13 30    41 13 29      300697.952   0.015    0.006   0.5000
 42 12 30    41 12 29      300714.322   0.015    0.007   0.5000
 42 12 31    41 12 30      300714.322   0.015    0.007   0.5000
 42 11 31    41 11 30      300737.030   0.015   -0.006   0.5000
 42 11 32    41 11 31      300737.030   0.015   -0.006   0.5000
 42 10 32    41 10 31      300768.682   0.015   -0.003   0.5000
 42 10 33    41 10 32      300768.682   0.015   -0.003   0.5000
 42  9 34    41  9 33      300813.396   0.015   -0.006   0.5000
 42  9 33    41  9 32      300813.396   0.015   -0.006   0.5000
 42  7 36    41  7 35      300975.913   0.015    0.013   0.5000
 42  7 35    41  7 34      300975.913   0.015    0.013   0.5000
 42  6 37    41  6 36      301129.313   0.015    0.023     
 42  6 36    41  6 35      301135.284   0.015    0.003     
 47  2 45    46  3 44      306069.330   0.015    0.011     
 43  7 37    42  7 36      308150.824   0.015    0.010   0.5000
 43  7 36    42  7 35      308150.824   0.015    0.010   0.5000
 43  6 38    42  6 37      308315.323   0.015    0.002     
 43  6 37    42  6 36      308323.057   0.015    0.005     

(Gt)-n-propylamine
  3  1  3  2  3  0  3  2    7261.4439   0.003   -0.000    
  3  1  3  4  3  0  3  4    7261.6041   0.003   -0.002    
  3  1  3  3  3  0  3  3    7262.0716   0.003    0.001    
  2  1  2  1  2  0  2  1    8204.4954   0.003    0.004    
  2  1  2  3  2  0  2  3    8204.8974   0.003    0.003    
  2  1  2  2  2  0  2  2    8205.6243   0.003    0.005    
  1  1  1  1  1  0  1  0    8885.9939   0.003   -0.001    
  1  1  1  0  1  0  1  1    8886.6116   0.003    0.000    
  1  1  1  2  1  0  1  2    8886.7141   0.003    0.001    
  1  1  1  1  1  0  1  2    8887.4064   0.003   -0.003    
  1  1  1  2  1  0  1  1    8887.6494   0.003   -0.007    
  1  1  1  1  1  0  1  1    8888.3494   0.003   -0.003    
  1  0  1  1  0  0  0  1    9022.4061   0.003    0.005    
  1  0  1  2  0  0  0  1    9023.3406   0.003   -0.004    
  1  0  1  0  0  0  0  1    9024.7574   0.003   -0.001    
  3  0  3  3  2  1  1  2   16521.2553   0.003   -0.000    
  3  0  3  2  2  1  1  1   16521.4366   0.003    0.001    
  3  0  3  4  2  1  1  3   16521.5033   0.003    0.000    
  2  1  2  2  1  1  1  2   17321.7307   0.003   -0.003    
  2  1  2  3  1  1  1  2   17321.9912   0.003   -0.006    
  2  1  2  1  1  1  1  0   17323.1912   0.003    0.002    
  2  0  2  2  1  0  1  2   18002.8268   0.003   -0.001    
  2  0  2  1  1  0  1  0   18002.9517   0.003   -0.000    
  2  0  2  2  1  0  1  1   18003.7710   0.003    0.001    
  2  0  2  3  1  0  1  2   18003.8104   0.003   -0.006    
  2  0  2  1  1  0  1  2   18004.3701   0.003    0.004    
  2  0  2  1  1  0  1  1   18005.3153   0.003    0.007    
  1  1  0  0  0  0  0  1   18634.3214   0.003    0.003    
  1  1  0  2  0  0  0  1   18634.6889   0.003    0.000    
  1  1  0  1  0  0  0  1   18634.9354   0.003    0.000    
  2  1  1  2  1  1  0  1   18770.0773   0.003    0.002    
  2  1  1  2  1  1  0  2   18770.3207   0.003   -0.001    
  2  1  1  3  1  1  0  2   18771.0685   0.003    0.000    
  2  1  1  1  1  1  0  0   18771.8518   0.003   -0.001    
  2  1  1  1  1  1  0  1   18771.2362   0.003   -0.000    

(Gg)-n-propylamine
  3  1  3  3  3  0  3  3    7433.0363   0.003    0.004
  3  1  3  4  3  0  3  4    7433.5611   0.003   -0.004
  3  1  3  2  3  0  3  2    7433.7566   0.003    0.005
  2  1  2  2  2  0  2  2    8340.0639   0.003    0.001
  2  1  2  2  2  0  2  3    8340.0955   0.003    0.000
  2  1  2  3  2  0  2  2    8340.6176   0.003    0.002
  2  1  2  3  2  0  2  3    8340.6485   0.003    0.001
  1  0  1  0  0  0  0  1    9125.9350   0.003    0.002
  1  0  1  2  0  0  0  1    9126.0408   0.003    0.002
  1  0  1  1  0  0  0  1    9126.1110   0.003    0.002
  2  0  2  1  1  1  1  0    9219.6428   0.003   -0.001
  2  0  2  1  1  1  1  2    9220.5181   0.003   -0.004
  2  0  2  3  1  1  1  2    9220.5457   0.003    0.006
  2  0  2  1  1  1  1  1    9221.1111   0.003    0.003
  2  0  2  2  1  1  1  1    9221.1619   0.003    0.004
  1  1  0  0  1  0  1  1    9683.0596   0.003   -0.003
  1  1  0  2  1  0  1  1    9683.8431   0.003    0.008
  1  1  0  2  1  0  1  2    9683.8976   0.003   -0.008
  1  1  0  1  1  0  1  1    9684.3495   0.003   -0.001
  1  1  0  1  1  0  1  2    9684.4228   0.003    0.002
  2  1  1  2  2  0  2  3   10413.7440   0.003    0.002
  2  1  1  3  2  0  2  2   10413.0797   0.003   -0.002
  2  1  1  1  2  0  2  2   10412.7301   0.003   -0.003
  2  1  1  1  2  0  2  1   10412.7842   0.003    0.001
  2  1  1  3  2  0  2  3   10413.1167   0.003    0.003
  2  1  1  2  2  0  2  2   10413.7077   0.003   -0.002
  2  1  1  2  2  0  2  1   10413.7584   0.003   -0.001
  3  1  2  2  3  0  3  2   11576.9751   0.003   -0.005
  3  1  2  2  3  0  3  3   11577.0319   0.003    0.006
  3  1  2  4  3  0  3  4   11577.2298   0.003    0.009
  3  1  2  4  3  0  3  3   11577.2534   0.003   -0.002
  3  1  2  3  3  0  3  3   11577.9061   0.003   -0.005
  2  1  2  2  1  1  1  2   17560.6325   0.003   -0.003
  2  1  2  3  1  1  1  2   17561.1809   0.003   -0.007
  2  1  2  2  1  1  1  1   17561.2229   0.003    0.002
  2  1  2  1  1  1  1  1   17562.0733   0.003   -0.007
  1  1  1  1  0  0  0  1   18118.6184   0.003    0.004
  1  1  1  0  0  0  0  1   18120.0783   0.003   -0.001
  2  0  2  1  1  0  1  1   18213.6110   0.003   -0.002
  2  0  2  1  1  0  1  2   18213.6879   0.003    0.004
  2  0  2  3  1  0  1  2   18213.6960   0.003   -0.005
  2  0  2  2  1  0  1  2   18213.7378   0.003    0.005
  2  0  2  1  1  0  1  0   18213.7913   0.003    0.002
  3  0  3  2  2  1  2  1   18884.4014   0.003    0.001
  3  0  3  4  2  1  2  3   18884.6952   0.003   -0.000
  3  0  3  3  2  1  2  2   18885.2152   0.003    0.001
  2  1  1  1  1  1  0  1   18942.0402   0.003   -0.005
  2  1  1  2  1  1  0  1   18943.0190   0.003   -0.003
  2  1  1  1  1  1  0  0   18943.3372   0.003    0.003

(Gg')-n-propylamine
  3  1  3  2  3  0  3  2    7058.6135   0.003    0.001
  3  1  3  4  3  0  3  4    7058.8680   0.003   -0.003
  3  1  3  3  3  0  3  3    7059.6080   0.003   -0.002
  3  1  3  3  3  0  3  4    7060.5068   0.003   -0.003
  3  1  3  3  3  0  3  2    7060.8318   0.003    0.007
  2  0  2  3  1  1  0  2    8650.9154   0.003   -0.002
  2  0  2  2  1  1  0  1    8652.9506   0.003    0.000
  2  0  2  1  1  1  0  0    8648.5609   0.003    0.001
  2  0  2  1  1  1  0  1    8651.8111   0.003    0.001
  1  1  1  0  1  0  1  1    8847.6420   0.003    0.004
  1  1  1  2  1  0  1  1    8848.6914   0.003    0.002
  1  1  1  2  1  0  1  2    8849.2833   0.003   -0.005
  1  1  1  1  1  0  1  1    8849.3948   0.003    0.004
  1  1  1  1  1  0  1  2    8849.9839   0.003   -0.006
  1  1  1  1  1  0  1  0    8850.8884   0.003    0.001
  4  1  3  4  3  2  1  3   12595.5766   0.003   -0.001
  4  1  3  5  3  2  1  4   12595.8154   0.003   -0.003
  4  1  3  3  3  2  1  2   12595.8630   0.003    0.004
  3  0  3  2  2  1  1  1   16812.1159   0.003   -0.003
  3  0  3  4  2  1  1  3   16812.8555   0.003    0.004
  3  0  3  2  2  1  1  2   16813.2858   0.003   -0.002
  3  0  3  3  2  1  1  3   16813.7505   0.003   -0.001
  3  0  3  3  2  1  1  2   16814.5038   0.003    0.001
  1  1  0  1  0  0  0  1   18838.0497   0.003    0.005
  1  1  0  2  0  0  0  1   18839.3368   0.003   -0.008
  1  1  0  0  0  0  0  1   18841.2981   0.003    0.003
