# Supplementary material for: Rich Collection of n-Propylamine and Isopropylamine Conformers: Rotational Fingerprints and State-of-the-Art Quantum Chemical Investigation
Source: J Phys Chem A. 2020 Jan 27;124(7):1372–81. doi: 10.1021/acs.jpca.9b11767 (PMC7997563; doi:10.1021/acs.jpca.9b11767)
Supplement: Supplementary file 1 — jp9b11767_si_001.zip [file jp9b11767_si_001.zip › supporting info/Geometries_minima.txt]

Title: The Rich Collection of n-Propylamine and iso-Propylamine Conformers:
     Rotational Fingerprints and State-of-the-Art Quantum Chemical Investigation
Authors: Melosso M.*, Melli A., Spada L., Zheng Y., Chen J., Li M., Lu T.,
         Feng G., Gou Q.*, Dore L., Barone V., and Puzzarini C.*
Table: Geometries of minima
------------------------------------------------------------------------
Z-matrix for T-IPA:

H                   
C 1 R1             
N 2 R2 1 A1       
C 2 R3 3 A2 1 T1 
C 2 R3 3 A2 1 T2 
H 3 R4 2 A3 1 T3 
H 3 R4 2 A3 1 T4 
H 4 R5 2 A4 1 T5 
H 5 R5 2 A4 1 T6 
H 4 R6 2 A5 1 T7 
H 5 R6 2 A5 1 T8 
H 4 R7 2 A6 1 T9 
H 5 R7 2 A6 1 T10

Parameter      ChS             B2
 R1           1.098           1.098
 R2           1.464           1.468
 R3           1.518           1.522
 R4           1.012           1.013
 R5           1.090           1.089
 R6           1.090           1.090
 R7           1.091           1.091
 A1         111.65          111.92
 A2         108.72          108.71
 A3         111.16          110.78
 A4         110.60          110.86
 A5         109.90          110.06
 A6         111.05          111.10
 T1        -119.35         -119.24
 T2         119.35          119.24
 T3         -59.74          -59.34
 T4          59.74           59.34
 T5          57.47           58.14
 T6         -57.47          -58.14
 T7         177.73          178.54
 T8        -177.73         -178.54
 T9         -62.51          -61.78
 T10         62.51           61.78
------------------------------------------------------------------------
Z-matrix for G-IPA:

C                       
H 1 R1                 
H 1 R2 2 A1           
H 1 R3 3 A2 2 T1     
C 1 R4 3 A3 4 T2     
H 5 R5 1 A4 3 T3     
C 5 R6 1 A5 3 T4     
H 7 R7 5 A6 1 T5     
H 7 R8 5 A7 1 T6     
H 7 R9 5 A8 1 T7     
N 5 R10 1 A9 7 T8    
H 11 R11 5 A10 1 T9  
H 11 R12 5 A11 1 T10

Parameter      ChS             B2
 R1           1.090           1.089
 R2           1.088           1.088
 R3           1.093           1.092
 R4           1.519           1.522
 R5           1.093           1.093
 R6           1.525           1.529
 R7           1.091           1.091
 R8           1.091           1.090
 R9           1.092           1.092
 R10          1.463           1.468
 R11          1.014           1.014
 R12          1.012           1.013
 A1         108.98          108.86
 A2         108.28          108.11
 A3         110.68          110.65
 A4         108.48          108.27
 A5         111.02          111.22
 A6         111.06          111.39
 A7         110.91          110.99
 A8         110.17          110.38
 A9         108.54          108.65
 A10        110.26          110.00
 A11        111.01          110.64
 T1        -117.07         -116.73
 T2        -120.76         -120.92
 T3         -58.00          -59.22
 T4        -177.15         -178.09
 T5          60.09           59.61
 T6        -179.54         -179.95
 T7         -59.77          -60.35
 T8        -125.64         -126.13
 T9          60.97           61.56
 T10        179.24          179.13
------------------------------------------------------------------------
Z-matrix for Tt-PA:

H
C 1 R1
C 2 R2 1 A1
C 3 R3 2 A2 1 T180
N 4 R4 3 A3 2 T180
H 2 R5 3 A4 4 T1
H 2 R5 3 A4 4 T2
H 3 R6 4 A5 2 T3
H 3 R6 4 A5 2 T4
H 4 R7 3 A6 2 T5
H 4 R7 3 A6 2 T6
H 5 R8 4 A7 3 T7
H 5 R8 4 A7 3 T8

Parameter      ChS             B2
 R1           1.089           1.089
 R2           1.523           1.526
 R3           1.524           1.528
 R4           1.459           1.462
 R5           1.091           1.090
 R6           1.093           1.093
 R7           1.092           1.092
 R8           1.012           1.013
 A1         111.53          111.58
 A2         111.96          112.51
 A3         115.77          116.13
 A4         110.84          111.02
 A5         108.98          108.96
 A6         109.33          109.29
 A7         110.86          110.55
 T180       180.00          180.00
 T1          59.77           59.81
 T2         -59.77          -59.81
 T3         -121.96        -122.13
 T4          121.96         122.13
 T5           58.08          57.91
 T6          -58.08         -57.91
 T7          -59.33         -58.98
 T8           59.33          58.98
------------------------------------------------------------------------
Z-matrix for Tg-PA:

C
H 1 R1
H 1 R2 2 A1
C 1 R3 3 A2 2 T1
H 4 R4 1 A3 3 T2
H 4 R5 1 A4 3 T3
N 4 R6 1 A5 3 T4
H 7 R7 4 A6 1 T5
H 7 R8 4 A7 1 T6
C 1 R9 4 A8 7 T7
H 10 R10 1 A9 4 T8
H 10 R11 1 A10 4 T9
H 10 R12 1 A11 4 T10

Parameter      ChS             B2
 R1           1.094           1.093
 R2           1.091           1.090
 R3           1.518           1.521
 R4           1.092           1.091
 R5           1.097           1.098
 R6           1.462           1.465
 R7           1.012           1.013
 R8           1.011           1.012
 R9           1.522           1.525
 R10          1.091           1.090
 R11          1.089           1.089
 R12          1.091           1.090
 A1         106.71          106.50
 A2         108.65          108.55
 A3         109.28          109.20
 A4         109.01          108.93
 A5         110.52          110.69
 A6         110.77          110.42
 A7         111.44          110.99
 A8         112.00          112.52
 A9         111.09          111.26
 A10        111.30          111.35
 A11        110.83          111.02
 T1        -117.35         -117.17
 T2         -61.20          -62.25
 T3        -177.86         -178.48
 T4          57.21           56.13
 T5          63.27           64.03
 T6        -177.57         -177.63
 T7         179.61          178.75
 T8          59.80           59.72
 T9         180.01          179.89
 T10        -59.98          -60.13
------------------------------------------------------------------------
Z-matrix for Gt-PA:

C
H 1 R1
H 1 R2 2 A1
C 1 R3 3 A2 2 T1
H 4 R4 1 A3 3 T2
H 4 R5 1 A4 3 T3
N 4 R6 1 A5 3 T4
H 7 R7 4 A6 1 T5
H 7 R8 4 A7 1 T6
C 1 R9 4 A8 7 T7
H 10 R10 1 A9 4 T8
H 10 R11 1 A10 4 T9
H 10 R12 1 A11 4 T10

Parameter      ChS             B2
 R1           1.094           1.093
 R2           1.093           1.093
 R3           1.527           1.531
 R4           1.092           1.092
 R5           1.091           1.090
 R6           1.460           1.463
 R7           1.011           1.011
 R8           1.012           1.013
 R9           1.523           1.525
 R10          1.091           1.091 
 R11          1.089           1.089 
 R12          1.091           1.090 
 A1         106.65          106.42
 A2         108.34          108.41
 A3         109.23          109.23
 A4         109.40          109.22
 A5         116.13          116.54
 A6         111.32          111.14
 A7         110.89          110.69
 A8         113.25          113.57
 A9         110.69          110.89
 A10        111.23          111.38 
 A11        111.59          111.60 
 T1         117.18          117.05
 T2          64.33           63.58
 T3         -52.11          -52.43
 T4        -173.92         -174.41
 T5         -60.23          -61.02
 T6          58.96           57.76
 T7          64.47           63.74
 T8          57.82           58.74
 T9         177.77          178.72
 T10        -62.40          -61.42 
------------------------------------------------------------------------
Z-matrix for Gg-PA:

C
H 1 R1
H 1 R2 2 A1
C 1 R3 3 A2 2 T1
H 4 R4 1 A3 3 T2
H 4 R5 1 A4 3 T3
N 4 R6 1 A5 3 T4
H 7 R7 4 A6 1 T5
H 7 R8 4 A7 1 T6
C 1 R9 4 A8 7 T7
H 10 R10 1 A9 4 T8
H 10 R11 1 A10 4 T9
H 10 R12 1 A11 4 T10

Parameter      ChS             B2
 R1           1.094           1.094
 R2           1.092           1.092
 R3           1.521           1.525
 R4           1.092           1.092
 R5           1.096           1.096
 R6           1.463           1.466
 R7           1.012           1.013
 R8           1.010           1.011
 R9           1.522           1.525
 R10          1.091           1.091 
 R11          1.090           1.089 
 R12          1.088           1.087 
 A1         106.40          106.17
 A2         108.50          108.45
 A3         109.29          109.19
 A4         109.23          109.07
 A5         110.61          110.86
 A6         110.51          110.32
 A7         111.23          110.97
 A8         113.13          113.38
 A9         110.48          110.67
 A10        111.09          111.23 
 A11        110.90          110.82 
 T1         116.78          116.68
 T2          69.67           68.31
 T3         -47.31          -48.19
 T4        -172.07         -173.41
 T5          67.12           67.81
 T6        -174.15         -173.91
 T7          65.58           64.10
 T8          61.22           61.74
 T9        -179.05         -178.49
 T10        -58.35          -57.72 
------------------------------------------------------------------------
Z-matrix for Gg'-PA:

C
H 1 R1
H 1 R2 2 A1
C 1 R3 2 A2 3 T1
H 4 R4 1 A3 2 T2
H 4 R5 1 A4 2 T3
N 4 R6 1 A5 2 T4
H 7 R7 4 A6 1 T5
H 7 R8 4 A7 1 T6
C 1 R9 4 A8 7 T7
H 10 R10 1 A9 4 T8
H 10 R11 1 A10 4 T9
H 10 R12 1 A11 4 T10

Parameter      ChS             B2
 R1           1.091           1.091
 R2           1.092           1.092
 R3           1.520           1.523
 R4           1.098           1.098
 R5           1.090           1.090
 R6           1.463           1.466
 R7           1.010           1.011
 R8           1.011           1.012
 R9           1.524           1.526
 R10          1.092           1.091 
 R11          1.089           1.089 
 R12          1.090           1.090 
 A1         107.41          107.24
 A2         108.74          108.60
 A3         108.87          108.87
 A4         109.39          109.14
 A5         111.00          111.23
 A6         111.04          110.66
 A7         111.20          110.88
 A8         112.89          113.28
 A9         110.86          111.04
 A10        111.09          111.20 
 A11        111.52          111.48 
 T1        -117.02         -116.89
 T2         177.00          176.22
 T3          60.12           59.86
 T4         -58.21          -58.43
 T5         173.66          171.94
 T6         -67.46          -69.93
 T7          64.05           63.81
 T8          56.30           56.62
 T9         176.19          176.51
 T10        -64.30          -63.97 
------------------------------------------------------------------------
------------------------------------------------------------------------
